# Supplementary material for: Robust stochastic Turing patterns in the development of a one-dimensional cyanobacterial organism
Source: PLoS Biol. 2018 May 4;16(5):e2004877. doi: 10.1371/journal.pbio.2004877 (PMC5955598; doi:10.1371/journal.pbio.2004877)
Supplement: S1 Data — (XLS) [file pbio.2004877.s006.xls]

## Sheet: Fig2_b
Time_Cell_1	GFP_Density	Time_Cell_2	GFP_Density	Time_Cell_3	GFP_Density	Time_Cell_4	GFP_Density	Time_Cell_5	GFP_Density	Time_Cell_6	GFP_Density	Time_Cell_7	GFP_Density	Time_Cell_8	GFP_Density	Time_Cell_9	GFP_Density	Time_Cell_10	GFP_Density	Time_Cell_11	GFP_Density	Time_Cell_12	GFP_Density
-16	132.103	-13.4	131.945	-6.8	131.857	-10.75	130.38	-16.6	130.759	-11.4	132.019	-9.4	132.408	-9	129.269	-17	127.885	-10.5	127.292	-17	131.396	-11	129.15
-15.5	132.776	-12.9	132.266	-6.3	132.604	-10.25	131.023	-16.1	130.365	-10.9	132.992	-8.9	133.27	-8.5	129.424	-16.5	127.906	-10	127.684	-16.5	130.904	-10.5	129.596
-15	132.217	-12.4	132.2	-5.8	132.082	-9.75	130.85	-15.6	129.393	-10.4	131.843	-8.4	132.695	-8	128.674	-16	127.76	-9.5	127.923	-16	130.287	-10	129.422
-14.5	132.811	-11.9	131.661	-5.3	132.311	-9.25	130.563	-15.1	128.98	-9.9	131.472	-7.9	132.803	-7.5	128.516	-15.5	128.289	-9	128.585	-15.5	130.639	-9.5	129.739
-14	132.739	-11.4	131.792	-4.8	132.241	-8.75	131.748	-14.6	128.742	-9.4	132.829	-7.4	133.662	-7	130.099	-15	127.919	-8.5	129.224	-15	131.178	-9	130
-13.5	133.085	-10.9	132.4	-4.3	133.193	-8.25	131.543	-14.1	127.614	-8.9	132.619	-6.9	133.566	-6.5	129.236	-14.5	128.032	-8	128.333	-14.5	131.56	-8.5	129.355
-13	132.383	-10.4	132.018	-3.8	131.958	-7.75	130.532	-13.6	127.77	-8.4	131.415	-6.4	132.774	-6	128.51	-14	127.563	-7.5	129.396	-14	130.732	-8	129.268
-12.5	132.752	-9.9	131.726	-3.3	132.281	-7.25	130.945	-13.1	127.583	-7.9	131.504	-5.9	132.39	-5.5	128.524	-13.5	128.627	-7	128.714	-13.5	130.418	-7.5	129.403
-12	131.929	-9.4	131.742	-2.8	131.768	-6.75	129.786	-12.6	128.418	-7.4	130.845	-5.4	131.451	-5	127.706	-13	127.51	-6.5	130.083	-13	130.106	-7	130.06
-11.5	132.272	-8.9	131.063	-2.3	131.658	-6.25	129.833	-12.1	128.009	-6.9	131.144	-4.9	131.664	-4.5	127.822	-12.5	128.049	-6	129.416	-12.5	130.082	-6.5	129.512
-11	131.206	-8.4	130.745	-1.8	131.596	-5.75	129.576	-11.6	128.412	-6.4	130.067	-4.4	131.315	-4	127.387	-12	127.717	-5.5	129.329	-12	130.272	-6	129.375
-10.5	131.228	-7.9	130.055	-1.3	131.077	-5.25	128.618	-11.1	128.337	-5.9	130.117	-3.9	131.257	-3.5	127.102	-11.5	128.62	-5	129.193	-11.5	129.911	-5.5	129.549
-10	131.488	-7.4	130.82	-0.8	131.663	-4.75	129.931	-10.6	128.138	-5.4	130.6	-3.4	132.103	-3	127.935	-11	128.067	-4.5	128.565	-11	129.527	-5	128.276
-9.5	131.512	-6.9	130.299	-0.3	130.821	-4.25	128.191	-10.1	127.414	-4.9	130.35	-2.9	131.782	-2.5	127.209	-10.5	128.209	-4	128.914	-10.5	129.92	-4.5	127.742
-9	131.588	-6.4	130.573	0.2	130.973	-3.75	130.013	-9.6	127.798	-4.4	130.096	-2.4	132.382	-2	128.112	-10	127.866	-3.5	128.511	-10	129.718	-4	128.217
-8.5	130.934	-5.9	129.795	0.7	130.505	-3.25	129.226	-9.1	127.816	-3.9	130.026	-1.9	132.177	-1.5	127.387	-9.5	127.702	-3	129.16	-9.5	128.557	-3.5	128.776
-8	130.955	-5.4	129.904	1.2	130.886	-2.75	129.745	-8.6	127.703	-3.4	130.192	-1.4	131.828	-1	127.588	-9	127.898	-2.5	128.493	-9	129.641	-3	128.458
-7.5	130.779	-4.9	129.694	1.7	130.455	-2.25	129.28	-8.1	127.856	-2.9	129.823	-0.9	131.753	-0.5	127.339	-8.5	128.031	-2	128.206	-8.5	128.41	-2.5	128.557
-7	130.958	-4.4	129.558	2.2	133.025	-1.75	129.709	-7.6	128.856	-2.4	129.776	-0.4	131.673	0	127.474	-8	128.412	-1.5	127.257	-8	129.67	-2	128.646
-6.5	132.041	-3.9	129.789	2.7	143.02	-1.25	129.768	-7.1	127.835	-1.9	129.639	0.1	132.243	0.5	128.075	-7.5	128.251	-1	127.658	-7.5	128.434	-1.5	128.992
-6	131.893	-3.4	129.276	3.2	150.986	-0.75	129.519	-6.6	127.686	-1.4	129.504	0.6	131.852	1	127.349	-7	129.394	-0.5	127.053	-7	128.658	-1	129.184
-5.5	131.678	-2.9	129.485	3.7	161.431	-0.25	128.773	-6.1	127.135	-0.9	129.277	1.1	132.086	1.5	129.104	-6.5	129.557	0	126.859	-6.5	129.232	-0.5	129.734
-5	132.672	-2.4	129.762	4.2	167.831	0.25	129.62	-5.6	127.307	-0.4	129.796	1.6	134.361	2	135.171	-6	129.41	0.5	126.783	-6	130.277	0	127.752
-4.5	132.044	-1.9	129.087	4.7	169.315	0.75	129.549	-5.1	128.117	0.1	129.166	2.1	138.323	2.5	140.669	-5.5	128.893	1	127.819	-5.5	129.778	0.5	128.781
-4	132.218	-1.4	129.023	5.2	170.905	1.25	130.347	-4.6	127.267	0.6	128.833	2.6	143.208	3	147.189	-5	129.571	1.5	129.822	-5	129.962	1	129.26
-3.5	131.244	-0.9	129.319	5.7	171.483	1.75	130.685	-4.1	128.218	1.1	128	3.1	149.368	3.5	153.122	-4.5	130.109	2	133.497	-4.5	129.455	1.5	131.061
-3	130.173	-0.4	128.682	6.2	171.817	2.25	131.153	-3.6	128.017	1.6	127.957	3.6	156.537	4	156.377	-4	129.019	2.5	138.345	-4	130.033	2	134.286
-2.5	131.041	0.1	128.854	6.7	173.589	2.75	133.305	-3.1	127.296	2.1	127.933	4.1	161.892	4.5	159.687	-3.5	128.723	3	142.351	-3.5	130.371	2.5	135.66
-2	129.615	0.6	128.196	7.2	175.347	3.25	137.06	-2.6	127.873	2.6	127.474	4.6	163.785	5	158.265	-3	128.933	3.5	144.761	-3	129.637	3	142.715
-1.5	130.623	1.1	128.563	7.7	179.066	3.75	141.374	-2.1	128.843	3.1	128.05	5.1	167.064	5.5	161.5	-2.5	128.765	4	150.463	-2.5	129.388	3.5	147.624
-1	130.05	1.6	128.399	8.2	180.313	4.25	144.147	-1.6	127.648	3.6	129.745	5.6	167.98	6	162.432	-2	128.822	4.5	153.49	-2	129.212	4	149.475
-0.5	129.912	2.1	128.371	8.7	178.282	4.75	146.454	-1.1	129.087	4.1	134.711	6.1	170.633	6.5	163.404	-1.5	127.993	5	153.962	-1.5	128.972	4.5	147.284
0	130.073	2.6	129.045	9.2	175.043	5.25	149.096	-0.6	128.988	4.6	143.183	6.6	173.508	7	165.543	-1	128.718	5.5	155.882	-1	128.147	5	151.263
0.5	131.342	3.1	129.792	9.7	172.781	5.75	151.891	-0.1	129.409	5.1	150.119	7.1	175.891	7.5	167.191	-0.5	127.874	6	157.788	-0.5	128.529	5.5	151.405
1	132.848	3.6	133.027	10.2	169.863	6.25	153.005	0.4	129.106	5.6	152.952	7.6	177.072	8	167.584	0	128.129	6.5	159.457	0	128.888	6	153.636
1.5	137.928	4.1	139.505	10.7	168.976	6.75	156.817	0.9	128.333	6.1	157.905	8.1	178.775	8.5	169.359	0.5	128.098	7	160.059	0.5	127.707	6.5	156.521
2	145.343	4.6	144.276	11.2	169.694	7.25	160.461	1.4	127.833	6.6	160.656	8.6	180.879	9	170.773	1	128.624	7.5	162.47	1	127.664	7	158.897
2.5	150	5.1	148.208	11.7	167.764	7.75	161.61	1.9	128.268	7.1	162.843	9.1	179.634	9.5	170.705	1.5	131.293	8	163.954	1.5	127.4	7.5	159.309
3	152.988	5.6	151.197	12.2	166.625	8.25	163.551	2.4	127.221	7.6	162.946	9.6	181.765	10	171.426	2	134.211	8.5	166.053	2	127.833	8	160.519
3.5	154.56	6.1	152.455	12.7	165.745	8.75	164.618	2.9	127.209	8.1	165.556	10.1	179.056	10.5	168.855	2.5	140.303	9	167.43	2.5	130.058	8.5	161.401
4	157.105	6.6	155.638	13.2	165.958	9.25	166.642	3.4	126.905	8.6	167.152	10.6	175.208	11	166.658	3	145.211	9.5	169.323	3	133.113	9	164.658
4.5	158.368	7.1	159.361	13.7	167.039	9.75	169.08	3.9	127.523	9.1	169.376	11.1	174.01	11.5	165.559	3.5	147.449	10	170.327	3.5	139.818	9.5	166.127
5	158.778	7.6	159.5	14.2	164.341	10.25	167.272	4.4	131.893	9.6	168.866	11.6	170.97	12	161.213	4	149.795	10.5	170.114	4	144.766	10	165.894
5.5	162.157	8.1	162.814	14.7	165.304	10.75	169.698	4.9	135.79	10.1	171.442	12.1	169.857	12.5	161.223	4.5	150.667	11	171.096	4.5	150.161	10.5	167.405
6	162.567	8.6	164.841	15.2	164.435	11.25	170.067	5.4	141.622	10.6	170.309	12.6	167.551	13	160.142	5	152.82	11.5	172.061	5	153.257	11	167.51
6.5	164.691	9.1	167.497	15.7	166.181	11.75	172.593	5.9	146.178	11.1	171.367	13.1	167.652	13.5	160.928	5.5	156.695	12	171.921	5.5	154.792	11.5	169.354
7	166.881	9.6	170.08	16.2	166.57	12.25	175.757	6.4	149.148	11.6	171.619	13.6	168.146	14	160.422	6	157.031	12.5	172.765	6	156.826	12	169.441
7.5	168.754	10.1	170.913	16.7	166.581	12.75	174.218	6.9	151.832	12.1	171.005	14.1	166.481	14.5	159.621	6.5	160.082	13	172.018	6.5	157.438	12.5	171.265
8	170.097	10.6	172.769	17.2	167.116	13.25	174.602	7.4	153.479	12.6	168.236	14.6	165.716	15	159.606	7	163.254	13.5	169.799	7	158.586	13	171.207
8.5	170.853	11.1	174.292	17.7	169.797	13.75	174.057	7.9	156.463	13.1	166.166	15.1	165.247	15.5	160.11	7.5	164.01	14	169.497	7.5	161.483	13.5	170
9	171.703	11.6	176.611	18.2	169.629	14.25	172.061	8.4	159.123	13.6	164.294	15.6	164.398	16	159.529	8	167.177	14.5	169.173	8	162.757	14	169.331
9.5	173.265	12.1	176.638	18.7	169.673	14.75	172.549	8.9	161.711	14.1	162.324	16.1	163.982	16.5	159.272	8.5	167.705	15	168.981	8.5	166.671	14.5	173.28
10	173.387	12.6	176.556	19.2	170.075	15.25	166.828	9.4	162.535	14.6	162.052	16.6	162.909	17	158.941	9	168.194	15.5	168.745	9	168.614	15	173.033
10.5	173.559	13.1	177.823	19.7	171.907	15.75	165.721	9.9	164.328	15.1	160.55	17.1	161.97	17.5	159.63	9.5	169.979	16	168.053	9.5	168.772	15.5	173.813
11	173.039	13.6	177.875	20.2	171.348	16.25	163.632	10.4	166.312	15.6	160.033	17.6	161.934	18	158.701	10	170.635	16.5	166.25	10	170.938	16	173.222
11.5	173.735	14.1	177.654	20.7	171.092	16.75	168.818	10.9	170.049	16.1	159.643	18.1	162.387	18.5	157.488	10.5	168.913	17	165.722	10.5	171.174	16.5	173.318
12	173.698	14.6	177.303	21.2	172.231	17.25	161.987	11.4	169.586	16.6	159.636	18.6	162.828	19	158.727		172.096	17.5	166.316	11	172.236	17	170.987
12.5	174.09	15.1	177.865	21.7	172.227	17.75	161.782	11.9	167.962	17.1	159.459	19.1	162.866	19.5	159.395		172.368	18	167.292	11.5	172.095	17.5	169.506
13	173.918	15.6	178.701	22.2	174.062	18.25	162.277	12.4	170.157	17.6	159.608	19.6	163.046	20	159.394		172.582	18.5	166.255		172.9	18	167.673
13.5	172.633	16.1	178.902	22.7	173.671	18.75	161.858	12.9	170.521	18.1	159.462	20.1	163.687	20.5	158.937			19	166.199		172.946	18.5	165.667
14	171.559	16.6	178.318	23.2	174.752	19.25	160.452	13.4	171.526	18.6	160.77	20.6	163.996	21	159.62			19.5	167.597		176.216	19	165.892
14.5	171.184	17.1	181.252	23.7	175.345	19.75	161.432	13.9	171.086	19.1	160.027	21.1	164.667	21.5	159.423			20	163.822			19.5	164.652
15	169.117	17.6	182.123	24.2	176.288	20.25	161.679	14.4	171.659	19.6	161.598	21.6	166.329	22	159.842			20.5	163.677			20	164.431
15.5	167.124	18.1	181.067	24.7	176.211	20.75	163.414	14.9	175.731	20.1	161.907	22.1	166.964	22.5	160.358			21	166.865			20.5	163.172
16	168.226	18.6	181.369	25.2	178.029	21.25	163.392			20.6	161.963	22.6	166.47	23	162.229			21.5	166.555			21	166.371
16.5	165.932	19.1	182.346	25.7	177.033	21.75	165.139			21.1	165.163	23.1	166.575	23.5	161.892			22	165.312			21.5	166.304
17	164.712	19.6	181.802	26.2	177.821	22.25	164.332			21.6	164.46	23.6	167.541	24	161.146			22.5	167.346			22	167.15
17.5	164.34	20.1	183.097	26.7	179.131	22.75	167.15			22.1	163.218	24.1	169.805	24.5	162.286			23	166.838			22.5	167.656
	--																		168.551				168.364
	--																		165.923				170.869
	--																		168.173				170.039
	--
	--
	--
	--
	--
	--
	--
	--
	--
	--
	--
	--
	--
	--
	--
	--
	Z:\Rinat_Anabaena\21_12_16_108BG11zero\xy3

## Sheet: Fig2_c
Time_Cell_1	AF_Density	Time_Cell_2	AF_Density	Time_Cell_3	AF_Density	Time_Cell_4	AF_Density	Time_Cell_5	AF_Density	Time_Cell_6	AF_Density	Time_Cell_7	AF_Density	Time_Cell_8	AF_Density	Time_Cell_9	AF_Density	Time_Cell_10	AF_Density	Time_Cell_11	AF_Density	Time_Cell_12	AF_Density
-16	1897.79	-15.5	2161.92	-8.5	2011	-12	2254.99	-17	2215.15	-14.5	2406.5	-10.5	2225.87	-10	1718.21	-17	1925.95	-10.5	1851.96	-17	2054.78	-11	1955.56
-15.5	1869.3	-15	2162.82	-8	1944.79	-11.5	2267.2	-16.5	2256.89	-14	2434.78	-10	2227.58	-9.5	1752.33	-16.5	1948.22	-10	1848.5	-16.5	2034.63	-10.5	1946.68
-15	1911.8	-14.5	2197.22	-7.5	1984.76	-11	2303.49	-16	2249.68	-13.5	2418.33	-9.5	2239.17	-9	1767.56	-16	1862.4	-9.5	1901.32	-16	1992.2	-10	1997.62
-14.5	1933.45	-14	2197.47	-7	1977.43	-10.5	2270.49	-15.5	2233.06	-13	2410.64	-9	2212	-8.5	1791.98	-15.5	1902	-9	1930.42	-15.5	2052.93	-9.5	1932.21
-14	1933.23	-13.5	2151.16	-6.5	1920.24	-10	2325.64	-15	2136.47	-12.5	2436.02	-8.5	2249.42	-8	1788.31	-15	1947.57	-8.5	1946.44	-15	2068.67	-9	1985.16
-13.5	1957.07	-13	2164.51	-6	1949.11	-9.5	2305.9	-14.5	2210.7	-12	2413.86	-8	2232.12	-7.5	1784.66	-14.5	1976.08	-8	1985.28	-14.5	2150.07	-8.5	1976.66
-13	1988.47	-12.5	2209.86	-5.5	1891.53	-9	2284.9	-14	2158.91	-11.5	2394.07	-7.5	2229.75	-7	1747.22	-14	1992.39	-7.5	2019.07	-14	2130.6	-8	1952.46
-12.5	1989.19	-12	2220.1	-5	1851.24	-8.5	2292.09	-13.5	2089.3	-11	2409.88	-7	2189.81	-6.5	1723.84	-13.5	1978.13	-7	2026.89	-13.5	2133.46	-7.5	2001.27
-12	1977.19	-11.5	2242.94	-4.5	1793.72	-8	2235.95	-13	2065.78	-10.5	2379.05	-6.5	2146.57	-6	1683.72	-13	1903.64	-6.5	2049.18	-13	2088.4	-7	2014.51
-11.5	2017.94	-11	2207.8	-4	1756.96	-7.5	2241.32	-12.5	1977.04	-10	2402.99	-6	2153.56	-5.5	1672.09	-12.5	1928.38	-6	2082.96	-12.5	2062.79	-6.5	2040.52
-11	1970.13	-10.5	2179.8	-3.5	1674.52	-7	2185.58	-12	1944.51	-9.5	2344.98	-5.5	2066.5	-5	1623.24	-12	1904.46	-5.5	2017.43	-12	2015.96	-6	1981.1
-10.5	1994.42	-10	2187.97	-3	1623.47	-6.5	2103.87	-11.5	1920.27	-9	2371.75	-5	2002.54	-4.5	1611.93	-11.5	1916.07	-5	1987.86	-11.5	1958.31	-5.5	1986.81
-10	1984.79	-9.5	2153.75	-2.5	1557.84	-6	2118.79	-11	1897.28	-8.5	2338.1	-4.5	1958.77	-4	1567.93	-11	1936.43	-4.5	1953.18	-11	1937.41	-5	1866.49
-9.5	1950.83	-9	2120.76	-2	1491.9	-5.5	1972.27	-10.5	1814.18	-8	2299.97	-4	1893.13	-3.5	1520.49	-10.5	1899.44	-4	1933.54	-10.5	1978.99	-4.5	1834.09
-9	1892.2	-8.5	2064.95	-1.5	1415.54	-5	1942.43	-10	1853.85	-7.5	2200.9	-3.5	1800.11	-3	1472.41	-10	1871.55	-3.5	1875.89	-10	1962.44	-4	1781.14
-8.5	1923.83	-8	2049.53	-1	1393.23	-4.5	1930.45	-9.5	1782	-7	2225.81	-3	1793.48	-2.5	1447.18	-9.5	1874.29	-3	1816.39	-9.5	1869.85	-3.5	1754.54
-8	1886.71	-7.5	2029.69	-0.5	1337.19	-4	1854.93	-9	1747.51	-6.5	2162.15	-2.5	1713.15	-2	1394.99	-9	1883.36	-2.5	1788.04	-9	1911.8	-3	1686.44
-7.5	1831.6	-7	2053.1	0	1302.53	-3.5	1788.31	-8.5	1765.03	-6	2101.77	-2	1662.84	-1.5	1347.31	-8.5	1859.35	-2	1680.53	-8.5	1829.78	-2.5	1679.36
-7	1836.54	-6.5	1957.42	0.5	1293.17	-3	1738.23	-8	1781.92	-5.5	1989.38	-1.5	1622.77	-1	1306.66	-8	1852.22	-1.5	1661.96	-8	1887.61	-2	1641.98
-6.5	1853.9	-6	1908.74	1	1284.04	-2.5	1687.36	-7.5	1777.13	-5	1853.57	-1	1572.19	-0.5	1247.21	-7.5	1854.49	-1	1584.3	-7.5	1819.77	-1.5	1587.31
-6	1884.33	-5.5	1862.03	1.5	1269.87	-2	1628.4	-7	1728.79	-4.5	1839.91	-0.5	1523.12	0	1217.74	-7	1868.12	-0.5	1500.49	-7	1767.11	-1	1553.08
-5.5	1865.4	-5	1841.71	2	1246.25	-1.5	1574.85	-6.5	1702.93	-4	1756.74	0	1504.73	0.5	1206.52	-6.5	1835.6	0	1440.02	-6.5	1829.9	-0.5	1501.54
-5	1868.54	-4.5	1781.61	2.5	1208.17	-1	1519.08	-6	1713.92	-3.5	1681.63	0.5	1459.64	1	1206.26	-6	1813.27	0.5	1402.38	-6	1797.28	0	1390.29
-4.5	1795.98	-4	1703.2	3	1176.93	-0.5	1467.12	-5.5	1678.27	-3	1623.02	1	1435.8	1.5	1178.24	-5.5	1794.16	1	1407.07	-5.5	1798.37	0.5	1358.07
-4	1775.02	-3.5	1690.74	3.5	1163.75	0	1441.86	-5	1620.85	-2.5	1549.21	1.5	1425.48	2	1155.71	-5	1771.68	1.5	1367.53	-5	1769.65	1	1333.08
-3.5	1720.08	-3	1601.43	4	1165.32	0.5	1381.78	-4.5	1645.15	-2	1494.66	2	1384.92	2.5	1140.51	-4.5	1760.45	2	1356.86	-4.5	1740.52	1.5	1294.96
-3	1630.61	-2.5	1548.43	4.5	1156.49	1	1357.11	-4	1578.84	-1.5	1442.68	2.5	1351.47	3	1109.13	-4	1728.99	2.5	1338.23	-4	1689.36	2	1285.73
-2.5	1608.84	-2	1478.39	5	1134.57	1.5	1329.91	-3.5	1571.83	-1	1402.7	3	1306.16	3.5	1106.37	-3.5	1661.38	3	1317.03	-3.5	1661.65	2.5	1241.82
-2	1555.74	-1.5	1456.45	5.5	1093.97	2	1332.13	-3	1522.6	-0.5	1348.39	3.5	1317.7	4	1095.64	-3	1600.78	3.5	1259.67	-3	1625.26	3	1240.19
-1.5	1490.58	-1	1384.89	6	1042.23	2.5	1290.43	-2.5	1481.48	0	1306.27	4	1315.61	4.5	1076.55	-2.5	1580.51	4	1261.48	-2.5	1571.53	3.5	1206.09
-1	1431.39	-0.5	1370.25	6.5	997.41	3	1252.38	-2	1416.1	0.5	1290.83	4.5	1276.21	5	1061.87	-2	1527.78	4.5	1224.52	-2	1531.75	4	1180.4
-0.5	1405.56	0	1320.36	7	1008.14	3.5	1208.19	-1.5	1361.86	1	1280.67	5	1231.27	5.5	1029.78	-1.5	1483.04	5	1190.72	-1.5	1504.02	4.5	1137.6
0	1358.7	0.5	1284.04	7.5	996.38	4	1160.4	-1	1323.16	1.5	1248.03	5.5	1191.8	6	1006.58	-1	1445	5.5	1185.74	-1	1466.28	5	1149.61
0.5	1333.58	1	1258.11	8	982.6	4.5	1133.66	-0.5	1279.02	2	1221.29	6	1173.98	6.5	971.23	-0.5	1392.72	6	1184.31	-0.5	1378.13	5.5	1124.25
1	1298.7	1.5	1221.03	8.5	952.711	5	1106.85	0	1238.11	2.5	1135.79	6.5	1138.63	7	941.624	0	1342.03	6.5	1184.23	0	1356.08	6	1114.4
1.5	1273.7	2	1205.92	9	958.033	5.5	1087.44	0.5	1206.02	3	1123.61	7	1100.75	7.5	917.641	0.5	1310.84	7	1154.76	0.5	1304.08	6.5	1103.25
2	1218.67	2.5	1164.27	9.5	960.35	6	1046.4	1	1201.21	3.5	1115.9	7.5	1062.37	8	869.26	1	1276.96	7.5	1118.4	1	1252.42	7	1090.12
2.5	1217.86	3	1139.88	10	951.019	6.5	1027.77	1.5	1164.34	4	1101.53	8	1052.97	8.5	871.968	1.5	1231.61	8	1093.38	1.5	1205.17	7.5	1061.61
3	1188.5	3.5	1120.85	10.5	930.67	7	981.937	2	1128.98	4.5	1063.89	8.5	1038.52	9	861.116	2	1183.29	8.5	1059.47	2	1177.33	8	1033.15
3.5	1172.69	4	1104.49	11	941.796	7.5	951.425	2.5	1096.82	5	1037.05	9	1049.34	9.5	858.678	2.5	1161.83	9	1023.48	2.5	1169.42	8.5	993.29
4	1183.46	4.5	1075.73	11.5	939.79	8	918.604	3	1075.23	5.5	1008.81	9.5	1046.66	10	844.89	3	1106.45	9.5	981.768	3	1133.71	9	984.826
4.5	1177.17	5	1056.42	12	934.485	8.5	895.615	3.5	1087.63	6	989.396	10	1038.42	10.5	823.559	3.5	1063.75	10	950.229	3.5	1111.95	9.5	963.36
5	1161.81	5.5	1021.4	12.5	944.041	9	868.908	4	1089.96	6.5	948.891	10.5	1037.35	11	836.799	4	1075.4	10.5	935.608	4	1083.1	10	935.265
5.5	1139.79	6	982.985	13	943.21	9.5	860.688	4.5	1090.18	7	936.772	11	1038.89	11.5	834.866	4.5	1097.4	11	909.497	4.5	1048.42	10.5	910.189
6	1111.33	6.5	941	13.5	936.054	10	850.652	5	1050.38	7.5	900.789	11.5	1042.01	12	830.619	5	1060.77	11.5	906.744	5	1039.13	11	902.444
6.5	1080.71	7	920.969	14	931.776	10.5	839.624	5.5	1026.93	8	878.086	12	1027.16	12.5	827.51	5.5	1059.28	12	885.218	5.5	1027.24	11.5	887.918
7	1050.41	7.5	903.786	14.5	941.248	11	851.949	6	1032.37	8.5	872.795	12.5	1036.09	13	836.721	6	1015.39	12.5	878.506	6	1008.58	12	866.845
7.5	1017.58	8	880.043	15	940.677	11.5	833.502	6.5	993.344	9	876.967	13	1022.8	13.5	834.547	6.5	994.572	13	879.867	6.5	1002.43	12.5	855.947
8	1006.94	8.5	874.885	15.5	944.735	12	827.869	7	957.43	9.5	882.185	13.5	1023.61	14	840.723	7	981.587	13.5	872.494	7	979.539	13	853.553
8.5	975.13	9	854.694	16	936.282	12.5	833.311	7.5	1009.1	10	873.109	14	1010.39	14.5	844.714	7.5	951.97	14	860.068	7.5	964.545	13.5	836.576
9	943.876	9.5	831.457	16.5	925.707	13	820.802	8	946.094	10.5	864.014	14.5	991.109	15	843.49	8	951.292	14.5	853.782	8	943.329	14	819.725
9.5	934.984	10	834.814	17	949.614	13.5	841.602	8.5	928.985	11	866.103	15	969.749	15.5	850.209	8.5	925.145	15	849.879	8.5	921.294	14.5	825.173
10	912.36	10.5	824.135	17.5	944.523	14	818.388	9	939.776	11.5	866.61	15.5	954.891	16	833.697	9	907.403	15.5	855.621	9	908.076	15	813.307
10.5	908.113	11	800.52	18	936.985	14.5	828.314	9.5	926.158	12	867.986	16	951.37	16.5	844.805	9.5	897.554	16	849.125	9.5	884.43	15.5	810.087
11	915.678	11.5	802.635	18.5	934.539	15	827.434	10	907.358	12.5	882.081	16.5	944.299	17	840.962	10	888.069	16.5	857.359	10	875.26	16	810.296
11.5	892.94	12	815.933	19	953.387	15.5	879.872	10.5	918.367	13	881.162	17	951.609	17.5	846.191	10.5	862.321	17	852.37	10.5	859.544	16.5	804.364
12	891.802	12.5	800.446	19.5	962.335	16	836.901	11	921.775	13.5	881.191	17.5	949.487	18	841		851.856	17.5	854.994	11	852.223	17	793.758
12.5	876.535	13	801.553	20	978.527	16.5	830.978	11.5	896.031	14	888.722	18	951.667	18.5	834.086		846.192	18	862.448	11.5	841.327	17.5	804.519
13	856.556	13.5	799.715	20.5	960.88	17	852.429			14.5	888.123	18.5	945.661	19	842.188		838.209	18.5	866.261		832.793	18	805.641
13.5	852.744	14	809.935	21	974.778	17.5	839.92			15	898.028	19	963.37	19.5	851.799			19	855.907		814.83	18.5	794.327
14	845.626	14.5	802.405	21.5	978.107	18	836.752			15.5	899.455	19.5	963.017	20	849.797			19.5	868.974		806.741	19	806.766
14.5	840.894	15	790.845	22	969.512	18.5	843.79			16	887.763	20	959.749	20.5	851.092			20	865.194			19.5	797.608
15	845.466	15.5	793.632	22.5	982.885	19	853.034			16.5	895.856	20.5	971.272	21	869.285			20.5	873.57			20	793.856
15.5	837.445	16	786.572	23	988.437	19.5	870.905			17	903.804	21	981.561	21.5	871.394			21	874.155			20.5	794.822
16	843.568	16.5	788.199	23.5	981.073	20	858.192			17.5	895.401	21.5	977.668	22	872.051			21.5	872.871			21	807.166
16.5	837.816	17	779.966	24	991.151	20.5	880.165			18	939.933	22	982.275	22.5	888.405			22	875.294			21.5	809.736
17	846.532	17.5	779.039	24.5	1006.12	21	892.172			18.5	913.848	22.5	997.613	23	899.671			22.5	891.013			22	802.98
17.5	839.557	18	775.073	25	998.749	21.5	893.845			19	888.736	23	1024.38	23.5	899.845			23	887.044			22.5	803.099
																			890.886				802.169
																			897.793				820.834
																			887.936				804.948

## Sheet: Fig2_e
Time_Cell_1	GFP_Density	Time_Cell_2	GFP_Density	Time_Cell_3	GFP_Density	Time_Cell_4	GFP_Density	Time_Cell_5	GFP_Density	Time_Cell_6	GFP_Density
-30	48.095	-24	57.011	-29	52.036	-34	46.513	-27	51.725	-29	55.401
-29	49.227	-23	54.683	-28	52.384	-33	48.212	-26	51.624	-28	55.1
-28	48.989	-22	57.493	-27	52.897	-32	46.609	-25	52.012	-27	55.276
-27	49.198	-21	58.974	-26	51.345	-31	45.566	-24	52.127	-26	55.195
-26	51.998	-20	62.328	-25	53.793	-30	46.637	-23	53.849	-25	57.63
-25	53.288	-19	59.352	-24	54.38	-29	46.422	-22	54.73	-24	58.49
-24	53.969	-18	61.454	-23	52.287	-28	48.021	-21	56.102	-23	58.864
-23	55.403	-17	62.309	-22	55.635	-27	48.243	-20	55.922	-22	59.47
-22	56.767	-16	62.229	-21	54.632	-26	47.803	-19	56.977	-21	59.542
-21	59.197	-15	64.292	-20	57.681	-25	48.296	-18	58.849	-20	59.57
-20	61.968	-14	65.956	-19	59.054	-24	49.259	-17	59.596	-19	59.068
-19	63.132	-13	68.994	-18	63.5	-23	51.285	-16	59.81	-18	61.715
-18	62.898	-12	72.892	-17	69.295	-22	51.452	-15	60.258	-17	61.862
-17	69.332	-11	77.389	-16	70.817	-21	54.279	-14	59.89	-16	63.018
-16	73.621	-10	82.194	-15	72.838	-20	57.947	-13	61.172	-15	64.111
-15	76.218	-9	81.056	-14	71.087	-19	58.688	-12	62.38	-14	64.014
-14	81.629	-8	89.371	-13	78.888	-18	63.567	-11	63.078	-13	65.831
-13	86.295	-7	92.57	-12	82.324	-17	71.007	-10	65.05	-12	68.503
-12	95.159	-6	98.128	-11	86.049	-16	76.317	-9	63.371	-11	69.211
-11	98.315	-5	104.37	-10	94.004	-15	81.721	-8	68.208	-10	74.269
-10	102.28	-4	105.92	-9	101.86	-14	89.166	-7	73.966	-9	78.079
-9	109.83	-3	111.89	-8	106.98	-13	91.609	-6	82.241	-8	81.902
-8	97.461	-2	113.72	-7	111.26	-12	91.391	-5	91.042	-7	83.61
-7	108.95	-1	122.99	-6	119.04	-11	96.378	-4	101.68	-6	89.587
-6	108.26	0	128.87	-5	131.76	-10	100.3	-3	109.95	-5	91.987
-5	115.35	1	133.72	-4	136.49	-9	99.12	-2	112.83	-4	103.3
-4	121.95	2	135.08	-3	138.24	-8	100.71	-1	121.16	-3	117.22
-3	121.4	3	142.66	-2	142.55	-7	99.216	0	129.09	-2	126.86
-2	125.38	4	142.52	-1	160.15	-6	101.57	1	136.59	-1	139.88
-1	134.78	5	149.42	0	169.8	-5	106.68	2	143.25	0	145.98
0	142.17	6	151.39	1	159.1	-4	118.62	3	152.43	1	154.87
1	141.87	7	154	2	174.57	-3	119.74	4	155.94	2	162.11
2	147.54	8	159.17	3	194.82	-2	122.17	5	159.16	3	170.75
3	150.5	9	158.54	4	197.73	-1	131.05	6	162.92	4	166.95
4	160.15	10	172.33	5	207.64	0	135.64	7	168.01	5	177.15
5	166.82	11	170.22	6	216.03	1	137.84	8	167.97	6	178.75
6	163.9	12	169.62	7	221.43	2	146.32	9	168.36	7	184.68
7	170.1	13	184.54	8	232.56	3	151.01	10	170.23	8	191.88
8	174.74	14	181.28	9	231.12	4	147	11	169.39	9	195.92
9	181.73	15	185.41	10	235.79	5	157.28	12	170.49	10	197.66
10	185.58	16	178.71	11	231.19	6	162.69	13	164.74	11	196.25
11	180.79	17	191.43	12	224.5	7	171.83	14	163.37	12	207.46
12	185.89	18	188.59	13	225.08	8	177.31	15	160.86	13	192.34
13	197.05	19	191.87	14	223.14	9	177.78	16	162.26	14	183.11
14	193.54	20	177.79	15	226	10	177.71	17	167.23	15	190.4
15	196.54	21	183.21	16	227.82	11	183.75	18	175.01	16	201.58
16	204.35	22	169.5	17	233.11	12	175.2	19	173.93	17	205.28
17	189.73	23	178.15	18	227.55	13	188.84	20	169.54	18	201.16
18	198.67	24	166.96	19	232.5	14	188.54	21	176.64	19	206.81
19	190.13	25	169.68	20	221.7	15	180.56	22	167.02	20	197.21
20	179.88	26	160.53	21	211.73	16	177.15	23	166.23	21	192.85
21	178.56	27	156.93	22	202.8	17	188.81	24	164.13	22	186.86
22	174.79	28	157.36	23	201.26	18	183.2	25	153.6	23	185.94
23	167.83	29	152.94	24	189.97	19	199.75	26	152.12	24	179.01
24	159.67	30	143.4	25	183.26	20	206.84	27	146.85	25	182.21
25	158.35	31	147.9	26	185.45	21	192.36	28	145.08	26	167.57
26	151.65	32	140.6	27	176.24
27	146.17	33	135.79	28	171.5
28	148.2	34	135.97	29	164.54
29	138.49	35	127.02	30	160.74
				31	156.24
				32	158.86
				33	153.27
				34	143.12
				35	144.52
				36	140.02
				37	136.08
				38	135.47
				39	128.5
				40	124.43
				41	121.1
				42	116.99
				43	110.45
				44	111.71
				45	102.2
				46	101
				47	95.972
				48	93.288
				49	91.155
				50	86.731
				51	86.098
				52	85.96
				53	83.268
				54	79.322
				55	74.748
				56	75.168
				57	73.667
				58	75.054
				59	71.844
				60	69.488

## Sheet: Fig2_f
Time_Cell_1	AF_Density	Time_Cell_2	AF_Density	Time_Cell_3	AF_Density	Time_Cell_4	AF_Density	Time_Cell_5	AF_Density	Time_Cell_6	AF_Density
-30	1886.5	-24	2011.9	-29	2028.3	-34	1998	-27	2258.9	-29	2092
-29	1852.8	-23	1940.3	-28	1908.2	-33	1930.7	-26	2148.7	-28	2000.2
-28	1785.9	-22	1978.6	-27	1791	-32	1870.9	-25	2088.9	-27	1938.5
-27	1793.1	-21	2074.7	-26	1745.8	-31	1782.6	-24	2037.9	-26	1844.3
-26	1682.6	-20	2004.5	-25	1664.2	-30	1721.4	-23	1988.8	-25	1800.5
-25	1728.9	-19	1995.8	-24	1721.7	-29	1742.9	-22	2014	-24	1819
-24	1659.2	-18	1930.2	-23	1674.2	-28	1693.2	-21	1943.5	-23	1745
-23	1637.1	-17	1919.6	-22	1668.7	-27	1699.6	-20	1949.2	-22	1764.4
-22	1570.7	-16	1776.2	-21	1626.3	-26	1641.2	-19	1895.9	-21	1735.4
-21	1617.8	-15	1806.8	-20	1559	-25	1627.4	-18	1878.1	-20	1704.4
-20	1604.6	-14	1722.7	-19	1531.6	-24	1649	-17	1879	-19	1670.4
-19	1601.8	-13	1701.7	-18	1523	-23	1609.9	-16	1802.1	-18	1678.9
-18	1580.7	-12	1605.7	-17	1541.6	-22	1644.1	-15	1794.6	-17	1634.2
-17	1539.5	-11	1554.3	-16	1543.4	-21	1540.6	-14	1678.9	-16	1565.9
-16	1603.5	-10	1552.1	-15	1512.6	-20	1563.9	-13	1667.3	-15	1583.2
-15	1597.8	-9	1516.2	-14	1500.1	-19	1587.3	-12	1704	-14	1573.8
-14	1618.9	-8	1487.4	-13	1457.1	-18	1578.5	-11	1632.4	-13	1536.6
-13	1593.7	-7	1448.5	-12	1478	-17	1568.1	-10	1615.4	-12	1552
-12	1571.4	-6	1398	-11	1458.6	-16	1511.3	-9	1438	-11	1504.1
-11	1563.3	-5	1356.4	-10	1432.9	-15	1484.1	-8	1482.3	-10	1499.2
-10	1536.3	-4	1318.7	-9	1407.8	-14	1457	-7	1503.8	-9	1502.3
-9	1578.8	-3	1293.7	-8	1452.3	-13	1485.8	-6	1639.5	-8	1541.9
-8	1368.1	-2	1230.8	-7	1410.6	-12	1490.4	-5	1599.8	-7	1533.4
-7	1385.8	-1	1212.5	-6	1391.6	-11	1485.9	-4	1484.3	-6	1525.2
-6	1346.8	0	1200.7	-5	1396.3	-10	1450.1	-3	1542.4	-5	1456.2
-5	1340.2	1	1170.2	-4	1385.8	-9	1423.2	-2	1431.3	-4	1455.6
-4	1319.8	2	1137.3	-3	1343.7	-8	1412.9	-1	1434	-3	1467.1
-3	1330.3	3	1135.8	-2	1322.3	-7	1359.3	0	1425.7	-2	1442.4
-2	1295.8	4	1097.3	-1	1361.1	-6	1329.6	1	1429.5	-1	1384.5
-1	1293.3	5	1078.9	0	1353.7	-5	1307.5	2	1397.1	0	1326.3
0	1280.3	6	1071.9	1	1269.9	-4	1374.2	3	1374.7	1	1325.2
1	1203.7	7	1054.3	2	1269.7	-3	1390.7	4	1371.5	2	1301.2
2	1204.6	8	1051.9	3	1270.4	-2	1315.5	5	1308.4	3	1291.1
3	1129	9	1033.5	4	1214.5	-1	1330.2	6	1304.6	4	1227.2
4	1090.4	10	1000.1	5	1169.3	0	1285.2	7	1227.5	5	1194.6
5	1033.8	11	1020.4	6	1156.6	1	1247.3	8	1197	6	1156.7
6	1055.1	12	1003.5	7	1131.5	2	1234.1	9	1160.7	7	1146.2
7	1021.1	13	949.33	8	1069.9	3	1203.3	10	1122.1	8	1116.5
8	975.69	14	927.86	9	1024.5	4	1134.8	11	1057.4	9	1080.7
9	909.68	15	891.91	10	998.1	5	1147.2	12	1042.9	10	1075.8
10	904.68	16	869.11	11	932.92	6	1105.8	13	985.65	11	1028.3
11	872.8	17	821.58	12	914.96	7	1066.9	14	983.77	12	993.75
12	845.04	18	805.17	13	885	8	1056.9	15	951.4	13	973.27
13	867.07	19	778.82	14	856.67	9	1027.8	16	951.99	14	956.75
14	789.41	20	779.93	15	828	10	992.41	17	942.9	15	927.74
15	781.85	21	749.71	16	828.09	11	973.13	18	956.68	16	930.08
16	780.39	22	726.39	17	804.69	12	952.28	19	942.21	17	919.78
17	732.44	23	686.98	18	797.54	13	916.32	20	906.07	18	898.35
18	731.95	24	697.73	19	787.31	14	898.39	21	916.82	19	881.9
19	721.82	25	662.17	20	768.91	15	883.88	22	887.22	20	871.44
20	695.25	26	646.48	21	765.43	16	860.61	23	847.66	21	825.07
21	706.56	27	664.63	22	756.47	17	889.56	24	871.73	22	842
22	657.58	28	607.03	23	729.95	18	817.61	25	801.69	23	786.76
23	633.8	29	601.38	24	731.08	19	824.55	26	790.47	24	790.01
24	620.31	30	617.77	25	747	20	847.68	27	813.29	25	803.9
25	638.88	31	641.48	26	744.79	21	834.2	28	780.31	26	780.05
26	644.87	32	649.36	27	751.6
27	604.77	33	620.72	28	708.83
28	563.24	34	571.39	29	695.28
29	615.96	35	630.57	30	728.2
				31	706.62
				32	717.58
				33	682.26
				34	708.7
				35	698.1
				36	693.51
				37	692.24
				38	681.69
				39	687.25
				40	692
				41	704.36
				42	704.43
				43	715.62
				44	662.85
				45	705.63
				46	684.54
				47	665.75
				48	672.56
				49	662.64
				50	687.88
				51	657.56
				52	667.01
				53	671.82
				54	677.89
				55	690.13
				56	677.94
				57	695.27
				58	686.42
				59	702.8
				60	709.3

## Sheet: Fig2_h
Time	GFP_Density_cell_1	GFP_Density_cell_2	GFP_Density_cell_3	GFP_Density_cell_4	GFP_Density_cell_5	GFP_Density_cell_6	GFP_Density_cell_7	GFP_Density_cell_8	GFP_Density_cell_9	GFP_Density_cell_10	GFP_Density_cell_11
-10			24.2766	22.438							21.139
-9.5			25.4306	23.0736							21.9747
-9			25.8285	23.1794		34.0433					21.9653
-8.5		20.4574	25.5271	23.4852		36.175					21.8524
-8		19.7919	25.7084	23.889		37.4961					22.3913
-7.5	30.4266	18.897	26.5904	24.1681		35.8387					22.1944
-7	32.2763	19.1013	26.6469	24.6637		37.5099			25.513		21.8174
-6.5	32.2335	19.1159	28.2066	24.4241		37.9407			25.5906		21.8753
-6	33.5624	19.0508	28.2775	24.832	22.6777	39.1159			25.1381		21.1389
-5.5	36.2574	19.9181	29.885	25.5437	22.81	40.6632			25.6712		21.0522
-5	40.159	19.4892	30.1637	26.0372	22.6951	41.2896			26.8814	55.0187	21.1387
-4.5	43.7001	19.6943	31.675	27.5728	24.3681	40.0214	36.1123		27.5857	64.5563	21.8186
-4	49.6449	21.8263	33.2995	29.5374	25.2442	41.1289	37.9852	62.8994	28.8192	74.484	21.6323
-3.5	50.5822	23.1728	37.3423	31.0178	27.0574	44.1031	40.8306	64.6661	31.3343	87.0356	19.5947
-3	54.7254	25.4822	42.6934	33.7734	29.0571	48.0076	47.0713	79.1782	34.0662	92.3201	22.4114
-2.5	62.451	25.3497	48.1658	36.3694	31.7723	50.2043	50.541	84.7588	35.6035	105.51	23.2671
-2	67.271	26.542	53.1266	40.0922	34.8964	50.0858	59.5146	89.5182	40.3966	110.358	25.7793
-1.5	71.8152	29.4008	60.2811	46.0325	39.5075	49.5539	64.5634	88.7937	45.4662	110.188	27.7203
-1	75.4781	33.1126	68.0937	53.1592	44.122	50.6138	70.0186	88.4664	48.9977	119.097	30.2601
-0.5	81.4845	36.2912	75.0215	59.451	52.9059	53.2862	77.7938	80.9845	53.9034	112.275	32.6555
0	88.9059	40.6396	83.9189	63.5966	61.8349	54.8932	83.009	84.4788	58.4547	101.656	36.6204
0.5	97.9004	44.2385	93.5007	70.2432	75.0236	54.609	89.1749	74.4145	62.9057	89.2883	44.6719
1	109.356	49.7885	105.769	75.4972	77.0096	51.5154	85.8894	67.2355	66.12	80.9426	52.1037
1.5	98.3081	59.0516	126.014	82.1596	84.4989	59.1233	86.7641	63.1403	70.427	79.0323	57.9313
2	95.4111		121.429		88.8757	61.74	79.8052	60.4285	70.4856	76.6908	61.3022
2.5	91.4587		106.22		87.8945	66.4136	67.5347	59.7319	74.9204	76.2285	69.0456
3	87.3438		93.5414		88.3541	69.148	60.222	59.9701	76.2592	75.9026	73.9023
3.5	85.2474		83.6813		87.3447	72.0465	54.4076	59.7584	75.3461	76.9883	76.1922
4	83.8235		79.7092		76.2012	76.086	52.3013	59.7121	69.3727	77.1409	77.0995
4.5	80.102		75.6955		65.9952	76.7673	52.7542	59.6612	60.2244	77.3903	68.8748
5	79.5878		75.7319		62.4195	74.5363	52.4141	56.5472	58.3676	80.6395	62.8651
5.5	80.2822		74.3881		56.0998	76.2541	52.2949	54.3982	55.468	81.1715
6	79.3739		74.4391			81.1419	52.2884	50.2888	53.8042	78.7469
6.5	78.888		75.7398			85.6888	51.2021	52.0832	48.5869	72.016
7	77.9467		75.4661			96.1822	47.8201	52.04	51.6161	73.4905
7.5	79.281		82.231			102.597	49.845	49.0863	51.0038	72.1194
8	78.2316		82.9233			111.971	45.9972	49.9838	50.7214	72.133
8.5	77.8855		82.622			110.094	45.3714	49.5468	49.6247	70.4693
9	75.381		80.1063			104.21	45.2881	50.0316	49.1711	69.1319
9.5	71.9038		81.1421			92.9245	46.1439	47.9276	50.3381	67.1765
10	74.654		80.4338				45.6865	49.1031	50.2869	67.0274
10.5	70.6192		75.449				46.1156	48.4712	50.8867	66.4189
11	68.3433		74.2859				45.585	49.9769	51.2121	64.8756
11.5	68.1789		74.2601				46.1649	49.3542	51.4911	65.9629
12	68.5387		74.2712				44.4986	49.4054	51.9114	65.2185
12.5	68.4274		75.0624				45.6037	48.7655	52.4246	66.7335
13	65.6582		73.6028				45.8478	49.6799	52.4623	65.2242
13.5	68.0376		71.3108				45.586	49.6163		65.0926
14	66.7012		70.7067				44.7865	49.4892		65.238
14.5	64.2405		70.6095				44.9343	48.1863		65.0261
15	65.403		70.7017				44.4199	47.5258		65.9828
15.5	64.5342		70.5153				43.9681	47.917
16	64.5782		68.27					48.7611
16.5	64.5929		67.6863
17	65.1752		68.7234
17.5	66.4694		68.0127
18	67.2791		68.8685
18.5	66.6292		68.6383
19	65.8924		69.2605
19.5	67.1124		68.506
20	65.555		69.1006
20.5			66.969
21			68.6337
21.5			68.2176
22			68.6777
22.5			68.2203
23			67.7522
23.5			71.0705
24			70.4248
24.5			70.719
25			71.3241
25.5			70.4443
26			70.0109
26.5			70.7046
27			70.5945
27.5			72.0138
28			72.6538
28.5			71.7581
29			71.7776
29.5			70.9657
30			71.2854

## Sheet: Fig2_i
Time	AF_Density_cell_1	AF_Density_cell_2	AF_Density_cell_3	AF_Density_cell_4	AF_Density_cell_5	AF_Density_cell_6	AF_Density_cell_7	AF_Density_cell_8	AF_Density_cell_9	AF_Density_cell_10	AF_Density_cell_11
-10			2519.08	2083.18							1452.34
-9.5			2526.56	2162.39							1529.1
-9			2545.7	2161.99		1872.64					1497.07
-8.5		1712.34	2506.87	2160.54		1932.84					1495.16
-8		1665.97	2599.29	2140.86		1878.58					1458.2
-7.5	1845.23	1653.14	2592.58	2186.23		1860.7					1454.18
-7	1811.1	1634.48	2620.12	2173.59		1810.03			1901.43		1459.22
-6.5	1830.3	1667.01	2611.48	2187.96		1774.09			1918.65		1457.43
-6	1803.21	1662.47	2656.7	2168.66	2258.44	1720.69			1890.25		1415.53
-5.5	1715.37	1613.97	2629.89	2138.96	2230.71	1648.27			1838.64		1436.99
-5	1728.13	1626.62	2589.81	2201.96	2247.49	1721.75			1819.18	1712.47	1462.55
-4.5	1744.91	1631.77	2578.51	2226.39	2251.23	1734.96	1813.09		1759.5	1701.01	1459.19
-4	1626.59	1649.74	2546	2277.22	2239.37	1700.92	1834.79	1788.97	1738.68	1566.47	1481.96
-3.5	1617.6	1604.32	2436.26	2242.69	2181.57	1611.73	1739.94	1677.12	1658.35	1532	1463.97
-3	1612.39	1582.08	2369.46	2263.76	2150.64	1568.31	1677.47	1567.17	1628.81	1527.73	1423.23
-2.5	1560.87	1553.27	2364.64	2249.11	2145.64	1530.91	1651.96	1477.45	1591.84	1432.89	1412.89
-2	1498.19	1541.1	2288.28	2249.46	2076.1	1503.18	1563.14	1472.55	1520.1	1376.47	1340.17
-1.5	1435.84	1540.48	2161.73	2141.23	1985	1480.03	1499.5	1385.74	1507.12	1342.22	1378.11
-1	1373.51	1555.67	2023.01	2170.03	1818.16	1418.87	1401.27	1370.77	1442.79	1325.46	1282.34
-0.5	1350.03	1571.08	1886.91	2076.08	1756.08	1374.03	1350	1321.78	1385.96	1308.25	1289.94
0	1254.61	1480.69	1823.07	1883.91	1670.28	1299.37	1288.46	1275.96	1289.87	1275.08	1239.24
0.5	1251.16	1492.38	1746.96	1874.82	1603.06	1311.18	1249.41	1301.3	1243.36	1228.82	1217.65
1	1165.78	1436.33	1644.39	1746.77	1498.7	1275.59	1219.64	1263.32	1240.69	1205.22	1163.58
1.5	1151.19	1350.43	1613.03	1650.69	1450.34	1150.17	1202.77	1251.23	1193.65	1216.24	1110.65
2	1116.37		1544.64		1421.97	1169.81	1167.82	1230.04	1162.18	1171.92	1095.45
2.5	1048.05		1511.73		1362.06	1097.14	1151.32	1189.43	1138.5	1138.43	1038.51
3	1031.81		1482.48		1347.63	1100.03	1117.06	1143.39	1112.28	1097.9	1033.06
3.5	996.707		1442.73		1299.81	1049.82	1090.9	1102.07	1086.99	1066.76	1025.51
4	989.885		1379.54		1268.26	1045.86	1065.54	1054.93	1091.19	1035.81	984.645
4.5	947.424		1336.78		1237.18	1018.59	1044.11	986.369	1037.33	992.93	986.068
5	928.529		1306.98		1208.34	998.169	1013.19	958.524	974.257	952.966	959.276
5.5	904.267		1276.51		1200.37	966.931	975.42	951.735	938.369	929.603
6	881.017		1238.6			955.783	940.259	930.975	945.244	919.862
6.5	875.67		1207.65			923.695	905.14	909.914	916.523	953.177
7	854.118		1175.05			874.649	853.959	897.811	914.706	890.443
7.5	847.287		1099.4			853.171	808.062	887.124	895.325	893.482
8	836.692		1069.93			861.134	812.054	852.205	885.631	878.531
8.5	826.764		1051.25			834.388	803.166	854.392	861.384	894.876
9	833.059		1045.96			814.175	805.61	851.958	847.204	888.172
9.5	834.381		1016			812.733	795.89	850.413	827.013	912.677
10	805.368		1010.21				799.988	857.241	825.565	923.09
10.5	845.142		1030.63				801.177	841.544	814.422	937.135
11	851.275		1006.01				808.06	850.361	803.413	931.753
11.5	840.362		1016.64				818.361	844.917	785.211	946.704
12	845.678		970.377				811.484	848.286	780.349	947.316
12.5	836.983		959.858				842.907	848.188	784.212	944.819
13	856.621		970.75				835.94	894.327	786.729	941.354
13.5	876.118		1002.77				839.106	882.644		954.536
14	898.789		998.022				850.212	859.577		951.406
14.5	933.733		1004.07				854.621	865.356		954.577
15	998.439		1012.02				859.626	875.394		948.987
15.5	1001.02		1018.92				849.69	889.388
16	1012.64		1003.85					893.102
16.5	1035.53		1027.33
17	1037.67		1033.31
17.5	1055.22		1040.61
18	1060.14		1069.39
18.5	1046.67		1053.03
19	1072.07		1071.22
19.5	1076.41		1076.97
20	1076.85		1066.29
20.5			1062.95
21			1094.49
21.5			1086.56
22			1094.61
22.5			1092.51
23			1103.11
23.5			1123.32
24			1129.53
24.5			1148.45
25			1162.75
25.5			1174.05
26			1179.46
26.5			1186.35
27			1183.76
27.5			1207.64
28			1203.43
28.5			1198.81
29			1216.32
29.5			1210.09
30			1221.55
--	--	--	--
--	--	--	--
--	--	--	--
--	--	--	--

## Sheet: Fig3_a
-Re(Λ)	Red stars	Blue diamonds
3.9938	-0.2936	-0.3039
3.9754	-0.2926	-0.3029
3.9447	-0.2911	-0.3014
3.9021	-0.2889	-0.2992
3.8478	-0.2862	-0.2964
3.7820	-0.2827	-0.2930
3.7053	-0.2786	-0.2889
3.6180	-0.2739	-0.2842
3.5208	-0.2685	-0.2788
3.4142	-0.2624	-0.2727
3.2989	-0.2556	-0.2660
3.1756	-0.2481	-0.2585
3.0450	-0.2399	-0.2503
2.9080	-0.2309	-0.2414
2.7654	-0.2212	-0.2317
2.6180	-0.2107	-0.2213
2.4669	-0.1995	-0.2102
2.3129	-0.1876	-0.1984
2.1569	-0.1749	-0.1859
2.0000	-0.1616	-0.1728
1.8431	-0.1476	-0.1590
1.6871	-0.1330	-0.1447
1.5331	-0.1180	-0.1300
1.3820	-0.1026	-0.1149
1.2346	-0.0870	-0.0997
1.0920	-0.0714	-0.0845
0.9550	-0.0560	-0.0695
0.8244	-0.0411	-0.0551
0.7011	-0.0270	-0.0415
0.5858	-0.0142	-0.0292
0.4792	-0.0033	-0.0189
0.3820	0.0050	-0.0112
0.2947	0.0094	-0.0074
0.2180	0.0084	-0.0093
0.1522	-0.0016	-0.0204
0.0979	-0.0291	-0.0510
0.0553	-0.1227	-0.1347
0.0246	-0.0739	-0.0860
0.0062	-0.0445	-0.0566
-0.0000	-0.0346	-0.0468

## Sheet: Fig5_a
-Re(Λ)	Red points	Blue stars
3.9938	0.0112	0.0008
3.9754	0.0113	0.0007
3.9447	0.0114	0.0001
3.9021	0.0115	0.0007
3.8478	0.0117	0.0009
3.7820	0.0120	0.0000
3.7053	0.0123	0.0003
3.6180	0.0127	0.0000
3.5208	0.0131	0.0001
3.4142	0.0137	0.0000
3.2989	0.0143	0.0011
3.1756	0.0151	0.0006
3.0450	0.0160	0.0004
2.9080	0.0171	0.0002
2.7654	0.0184	0.0000
2.6180	0.0201	0.0004
2.4669	0.0221	0.0003
2.3129	0.0245	0.0002
2.1569	0.0277	0.0001
2.0000	0.0317	0.0009
1.8431	0.0370	0.0006
1.6871	0.0440	0.0009
1.5331	0.0537	0.0011
1.3820	0.0675	0.0001
1.2346	0.0878	0.0005
1.0920	0.1190	0.0014
0.9550	0.1694	0.0020
0.8244	0.2554	0.0593
0.7011	0.4093	0.0598
0.5858	0.6871	0.4937
0.4792	1.1362	0.0024
0.3820	1.6427	0.0026
0.2947	1.9396	1.9396
0.2180	1.9118	0.7170
0.1522	1.2825	0.1047
0.0979	0.4770	0.1279
0.0553	0.1473	0.0058
0.0246	0.0525	0.0018
0.0062	0.0254	0.0145
-0.0000	0.0194	0.0442

## Sheet: Fig5_b
ω	Blue stars
0.0126	0.6247
0.0251	0.2459
0.0377	0.6961
0.0503	0.1915
0.0628	0.1800
0.0754	1.2859
0.0880	0.0151
0.1005	0.3327
0.1131	0.2524
0.1257	0.0959
0.1382	2.8954
0.1508	1.6564
0.1634	1.8461
0.1759	0.0774
0.1885	4.4678
0.2011	0.5608
0.2136	3.0400
0.2262	7.2705
0.2388	1.0632
0.2513	5.3322
0.2639	1.8153
0.2765	0.9613
0.2890	0.2324
0.3016	0.5520
0.3142	0.4543
0.3267	0.6359
0.3393	0.2603
0.3519	0.3526
0.3644	0.0063
0.3770	0.0219
0.3896	0.4508
0.4021	0.5428
0.4147	0.1518
0.4273	0.0151
0.4398	0.4054
0.4524	0.0814
0.4650	0.0561
0.4775	0.0066
0.4901	0.3105
0.5027	0.0266
0.5152	0.0328
0.5278	0.1035
0.5403	0.3844
0.5529	0.2452
0.5655	0.3627
0.5780	0.3269
0.5906	0.4875
0.6032	0.0937
0.6158	0.0772
0.6283	0.1729
0.6409	0.0728
0.6534	0.0120
0.6660	0.0181
0.6786	0.0775
0.6912	0.1925
0.7037	0.0963
0.7163	0.0484
0.7288	0.1440
0.7414	0.1506
0.7540	0.0425
0.7665	0.0732
0.7791	0.0074
0.7917	0.0730
0.8043	0.0023
0.8168	0.1181
0.8294	0.0304
0.8419	0.1339
0.8545	0.0442
0.8671	0.0026
0.8797	0.0073
0.8922	0.0054
0.9048	0.0453
0.9173	0.0845
0.9299	0.0303
0.9425	0.1485
0.9550	0.0025
0.9676	0.0209
0.9802	0.0470
0.9927	0.0140
1.0053	0.0019
1.0179	0.0521
1.0304	0.0766
1.0430	0.0818
1.0556	0.0055
1.0681	0.0180
1.0807	0.0052
1.0933	0.0208
1.1058	0.0019
1.1184	0.0514
1.1310	0.0011
1.1435	0.0095
1.1561	0.0221
1.1687	0.0049
1.1812	0.0572
1.1938	0.0005
1.2064	0.0309
1.2189	0.0456
1.2315	0.0272
1.2441	0.0231
1.2566	0.0004
1.2692	0.0219
1.2818	0.0438
1.2943	0.0161
1.3069	0.0112
1.3195	0.0035
1.3320	0.0483
1.3446	0.0319
1.3572	0.0009
1.3697	0.0111
1.3823	0.0001
1.3949	0.0299
1.4074	0.0010
1.4200	0.0094
1.4326	0.0061
1.4451	0.0110
1.4577	0.0482
1.4703	0.0049
1.4828	0.0040
1.4954	0.0688
1.5080	0.0178
1.5205	0.0095
1.5331	0.0094
1.5457	0.0002
1.5582	0.0092
1.5708	0.0332
1.5834	0.0036
1.5959	0.0204
1.6085	0.0015
1.6211	0.0026
1.6336	0.0085
1.6462	0.0163
1.6588	0.0062
1.6713	0.0069
1.6839	0.0144
1.6965	0.0292
1.7090	0.0039
1.7216	0.0219
1.7342	0.0037
1.7467	0.0257
1.7593	0.0034
1.7719	0.0012
1.7844	0.0069
1.7970	0.0007
1.8096	0.0022
1.8221	0.0048
1.8347	0.0021
1.8473	0.0010
1.8598	0.0010
1.8724	0.0034
1.8850	0.0053
1.8975	0.0268
1.9101	0.0058
1.9227	0.0060
1.9352	0.0085
1.9478	0.0025
1.9604	0.0020
1.9729	0.0019
1.9855	0.0019
1.9981	0.0021
2.0106	0.0009
2.0232	0.0076
2.0358	0.0044
2.0483	0.0040
2.0609	0.0101
2.0735	0.0035
2.0860	0.0225
2.0986	0.0043
2.1112	0.0083
2.1237	0.0058
2.1363	0.0053
2.1488	0.0155
2.1614	0.0007
2.1740	0.0101
2.1865	0.0132
2.1991	0.0010
2.2117	0.0003
2.2242	0.0020
2.2368	0.0039
2.2494	0.0043
2.2619	0.0044
2.2745	0.0010
2.2871	0.0054
2.2996	0.0079
2.3122	0.0041
2.3248	0.0031
2.3373	0.0063
2.3499	0.0092
2.3625	0.0094
2.3750	0.0028
2.3876	0.0031
2.4002	0.0057
2.4127	0.0023
2.4253	0.0015
2.4379	0.0001
2.4504	0.0188
2.4630	0.0041
2.4756	0.0094
2.4881	0.0010
2.5007	0.0006
2.5133	0.0007
2.5258	0.0015
2.5384	0.0004
2.5510	0.0004
2.5635	0.0093
2.5761	0.0057
2.5887	0.0044
2.6012	0.0060
2.6138	0.0070
2.6264	0.0094
2.6389	0.0104
2.6515	0.0019
2.6641	0.0060
2.6766	0.0109
2.6892	0.0029
2.7018	0.0022
2.7143	0.0063
2.7269	0.0015
2.7395	0.0076
2.7520	0.0007
2.7646	0.0038
2.7772	0.0009
2.7897	0.0096
2.8023	0.0013
2.8149	0.0129
2.8274	0.0016
2.8400	0.0013
2.8526	0.0111
2.8651	0.0095
2.8777	0.0029
2.8903	0.0006
2.9028	0.0024
2.9154	0.0061
2.9280	0.0042
2.9405	0.0049
2.9531	0.0068
2.9657	0.0070
2.9782	0.0043
2.9908	0.0001
3.0034	0.0110
3.0159	0.0026
3.0285	0.0157
3.0411	0.0035
3.0536	0.0002
3.0662	0.0083
3.0788	0.0004
3.0913	0.0026
3.1039	0.0003
3.1165	0.0060
3.1290	0.0007
3.1416	0.0082
3.1542	0.0062
3.1667	0.0024
3.1793	0.0070
3.1919	0.0015
3.2044	0.0002
3.2170	0.0059
3.2296	0.0019
3.2421	0.0031
3.2547	0.0029
3.2673	0.0039
3.2798	0.0006
3.2924	0.0002
3.3050	0.0084
3.3175	0.0001
3.3301	0.0008
3.3427	0.0023
3.3552	0.0058
3.3678	0.0047
3.3804	0.0006
3.3929	0.0005
3.4055	0.0018
3.4181	0.0029
3.4306	0.0024
3.4432	0.0005
3.4558	0.0047
3.4683	0.0103
3.4809	0.0146
3.4935	0.0036
3.5060	0.0082
3.5186	0.0012
3.5312	0.0019
3.5437	0.0091
3.5563	0.0016
3.5688	0.0015
3.5814	0.0046
3.5940	0.0005
3.6065	0.0040
3.6191	0.0033
3.6317	0.0000
3.6442	0.0015
3.6568	0.0018
3.6694	0.0013
3.6819	0.0113
3.6945	0.0048
3.7071	0.0025
3.7196	0.0015
3.7322	0.0045
3.7448	0.0036
3.7573	0.0015
3.7699	0.0014
3.7825	0.0028
3.7950	0.0002
3.8076	0.0003
3.8202	0.0052
3.8327	0.0070
3.8453	0.0046
3.8579	0.0023
3.8704	0.0004
3.8830	0.0103
3.8956	0.0001
3.9081	0.0066
3.9207	0.0016
3.9333	0.0037
3.9458	0.0051
3.9584	0.0003
3.9710	0.0002
3.9835	0.0016
3.9961	0.0035
4.0087	0.0021
4.0212	0.0014
4.0338	0.0000
4.0464	0.0019
4.0589	0.0038
4.0715	0.0009
4.0841	0.0025
4.0966	0.0071
4.1092	0.0016
4.1218	0.0050
4.1343	0.0020
4.1469	0.0088
4.1595	0.0013
4.1720	0.0040
4.1846	0.0008
4.1972	0.0050
4.2097	0.0034
4.2223	0.0042
4.2349	0.0016
4.2474	0.0027
4.2600	0.0023
4.2726	0.0075
4.2851	0.0003
4.2977	0.0007
4.3103	0.0004
4.3228	0.0007
4.3354	0.0012
4.3480	0.0006
4.3605	0.0020
4.3731	0.0030
4.3857	0.0003
4.3982	0.0158
4.4108	0.0041
4.4234	0.0056
4.4359	0.0009
4.4485	0.0040
4.4611	0.0003
4.4736	0.0030
4.4862	0.0031
4.4988	0.0008
4.5113	0.0035
4.5239	0.0002
4.5365	0.0029
4.5490	0.0006
4.5616	0.0009
4.5742	0.0025
4.5867	0.0014
4.5993	0.0013
4.6119	0.0020
4.6244	0.0002
4.6370	0.0025
4.6496	0.0001
4.6621	0.0000
4.6747	0.0007
4.6873	0.0007
4.6998	0.0008
4.7124	0.0083
4.7250	0.0022
4.7375	0.0012
4.7501	0.0039
4.7627	0.0021
4.7752	0.0000
4.7878	0.0022
4.8004	0.0002
4.8129	0.0035
4.8255	0.0018
4.8381	0.0014
4.8506	0.0025
4.8632	0.0006
4.8758	0.0012
4.8883	0.0032
4.9009	0.0016
4.9135	0.0029
4.9260	0.0045
4.9386	0.0009
4.9512	0.0047
4.9637	0.0006
4.9763	0.0012
4.9888	0.0027
5.0014	0.0003
5.0140	0.0013
5.0265	0.0011
5.0391	0.0031
5.0517	0.0099
5.0642	0.0003
5.0768	0.0018
5.0894	0.0012
5.1019	0.0014
5.1145	0.0005
5.1271	0.0031
5.1396	0.0011
5.1522	0.0023
5.1648	0.0002
5.1773	0.0052
5.1899	0.0018
5.2025	0.0012
5.2150	0.0007
5.2276	0.0038
5.2402	0.0112
5.2527	0.0012
5.2653	0.0008
5.2779	0.0000
5.2904	0.0018
5.3030	0.0043
5.3156	0.0005
5.3281	0.0007
5.3407	0.0002
5.3533	0.0059
5.3658	0.0011
5.3784	0.0008
5.3910	0.0070
5.4035	0.0015
5.4161	0.0013
5.4287	0.0008
5.4412	0.0075
5.4538	0.0018
5.4664	0.0003
5.4789	0.0012
5.4915	0.0092
5.5041	0.0020
5.5166	0.0089
5.5292	0.0006
5.5418	0.0109
5.5543	0.0010
5.5669	0.0013
5.5795	0.0014
5.5920	0.0080
5.6046	0.0012
5.6172	0.0032
5.6297	0.0002
5.6423	0.0078
5.6549	0.0032
5.6674	0.0009
5.6800	0.0076
5.6926	0.0006
5.7051	0.0002
5.7177	0.0014
5.7303	0.0001
5.7428	0.0016
5.7554	0.0017
5.7680	0.0060
5.7805	0.0016
5.7931	0.0145
5.8057	0.0043
5.8182	0.0041
5.8308	0.0004
5.8434	0.0014
5.8559	0.0010
5.8685	0.0014
5.8811	0.0007
5.8936	0.0011
5.9062	0.0025
5.9188	0.0016
5.9313	0.0003
5.9439	0.0038
5.9565	0.0010
5.9690	0.0046
5.9816	0.0036
5.9942	0.0044
6.0067	0.0008
6.0193	0.0001
6.0319	0.0009
6.0444	0.0039
6.0570	0.0003
6.0696	0.0002
6.0821	0.0017
6.0947	0.0031
6.1073	0.0016
6.1198	0.0022
6.1324	0.0032
6.1450	0.0021
6.1575	0.0016
6.1701	0.0017
6.1827	0.0213
6.1952	0.0012
6.2078	0.0003
6.2204	0.0021
6.2329	0.0033
6.2455	0.0071
6.2581	0.0010
6.2706	0.0047

## Sheet: S1_Fig
interval size	expt. 1	expt. 2	expt. 3	expt. 4	Mean	SE of mean
0	3	0	3	4	2.5	0.86603
1	0	0	0	0	0	0
2	1	2	0	1	1	0.40825
3	4	4	0	1	2.25	1.03078
4	2	2	3	3	2.5	0.28868
5	8	5	3	7	5.75	1.10868
6	9	6	1	7	5.75	1.70171
7	15	5	3	4	6.75	2.78014
8	10	5	5	9	7.25	1.31498
9	15	6	3	5	7.25	2.65754
10	9	13	5	5	8	1.91485
11	3	12	2	7	6	2.27303
12	0	7	6	8	5.25	1.79699
13	3	4	4	3	3.5	0.28868
14	2	3	2	5	3	0.70711
15	0	2	2	3	1.75	0.62915
16		1	1	3	1.66667	0.66667
17		2	2	2	2	0
18		3	0	0	1	1
19		0	1	0	0.33333	0.33333
20		0		0	0	0
21		0		3	1.5	1.5
22		0		0	0	0
23		0		0	0	0
24		1		0	0.5	0.5
25		1		1	1	0

[truncated: 1 more sheets: FigS2_a]
